# Supplementary material for: Coconut Carbon Dots: Progressive Large-Scale Synthesis, Detailed Biological Activities and Smart Sensing Aptitudes towards Tyrosine
Source: Nanomaterials (Basel). 2022 Jan 3;12(1):162. doi: 10.3390/nano12010162 (PMC8746512; doi:10.3390/nano12010162)
Supplement: Supplementary file 1 [file nanomaterials-12-00162-s001.zip]

Archive with 1 entries (1 files):
- nanomaterials-1515351-supplementary.pdf
